# Supplementary material for: Factors that influence the uptake of postnatal care from the perspective of fathers, partners and other family members: a qualitative evidence synthesis
Source: BMJ Glob Health. 2023 May 2;8(Suppl 2):e011086. doi: 10.1136/bmjgh-2022-011086 (PMC10163465; doi:10.1136/bmjgh-2022-011086)
Supplement: Supplementary data [file bmjgh-2022-011086supp002.xlsx]

## Sheet: Extraction form
POSTNATAL CARE REVIEW QES - DATA EXTRACTION			Additional information, if applicable
Reviewer
Date
1. IDENTIFICATION
ID # (from Covidence)
Author
Year
Title
2. SETTING & DEMOGRAPHICS
Focus of the article (maternal, neonatal, both)
Location of study (city, district, state, country)
Urban or rural?
Resource setting (HIC, LMIC, LIC)
Where is the focus of the study? (Facility, community, home, etc) Select all that apply
Language of article
# of participants (total; specify how many per FGD/how many interviewed)
Who are the participants/respondents?
Details about participant characteristics
3. TIMING OF STUDY
Additional time period of focus (pregnancy, intrapartum postpartum), if applicable
Time period of PNC contact addressed: i) within 24 hours of the birth, ii) at least on day three after birth, ii) in the second week after birth between 7 and 14 days; iv) at six weeks after birth; v) other
4. LITERATURE REVIEW
Literature review undertaken/referred to (Y/N)
Focus of review appropriate and comprehensive (Y/N)
5. STUDY DESIGN & DATA COLLECTION
a.i) Aims/objectives (list)
a.ii) Aims/objectives appropriate? (Y/N)
b.i) Study design (log), i.e. descriptive, grounded theory, phenomenology, etc;
b.ii) Study design appropriate (Y/N)
c) Sample size appropriate y/n (clearly explained?)
d) Reflexivity present? y/n (Concerns about bias? -indicate if own concerns or author's concerns)
e) What data collection methods were used? (i.e focus group, in-depth interview, survey, etc;)
f) Data collection methods appropriate y/n (described and explained - including participant recruitment)
g) Other information about study design?
6. ETHICS
Ethical issues addressed y/n (explain if necessary)
7. DATA ANALYSIS
Data analysis method appropriate y/n (clearly explained)?
8. FINDINGS
Do the findings reflect the data? y/n (Clear themes supported by quotes)
Are the findings relevant? y/n (generalizability, transferability, limitations all addressed)
QUALITY APPRAISAL SCORE (A,B,C,D*) based on 3-8 above. [*D = poor quality: Exclude]
9. QUALITATIVE DATA - KEY THEMES ***insert more rows as necessary
Theme (author interpretation)	Author's interpretation (i.e.: author text) **include page numbers	Participant quotation **include page numbers	What level does this theme refer to? (individual, family, community, facility level, health system level, etc.)	If provider mentioned, specify: physician, nurse, midwife, CHW, other staff	Special focus population? (Migrant/Refugee, Comorbidities, Adolescent, etc.)	THEME: Resources and Access; Behaviours and attitudes; External Influences; What women want and need; Other	Reviewer comments (optional)
10. CONCLUSIONS
Brief summary of main conclusions
11. COMMENTS
Any other reviewer comments

## Sheet: Key
Yes	User	English	Mothers	Medical record	Crude	Primarily neonatal
No	Provider	French	Family members of infants	Survey/interview	Adjusted or standardized	Primarily maternal
Don't know	Policy-maker	Spanish	Community members (general)	Multiple sources (specify)		Both maternal and neonatal
	Multiple	Portuguese	Traditional birth attendant	Other (specify)
	Other (specify to the right)	Other (specify to the right)	Health care worker
			Policy maker
			Other (specify to the right)

## Sheet: FRAMEWORK
RESOURCES AND ACCESS
Resource Availability - Could be a facilitator as well as a lack/barrier? i.e maternal resources, to access care, or resources at a facility or available to a visiting professional care giver
Capacity to access health facility or health care provider? It could be quite close, but hard to get to, or a long way away, but easy to get to. In some systems, women don’t go to health facility to access care, the health care provider comes to them
Place of postnatal care/delivery arrangements (this could include the issues around integration of mother and baby care, etc. Also important for the question on home visits)
Time/waiting times
BEHAVIOURS AND ATTITUDES
(Lack of) Respectful care
(Lack of) trust in the system
Belief (or not) in the need for postnatal care?
Fear of stigma/test results/ policy/child services taking child away/knowing something is wrong with herself or the baby (this could be part of the above, but was clear from some papers and I think different from the ANC and IPC work)
Value or otherwise of the mother/baby to the family/society (some papers mentioned not seeking care because babies are “weak”, not considered “important”, money not well spent if used for newborn care, etc)
EXTERNAL INFLUENCES
Influence of family/peers
Capacity for women to travel for care/Freedom of movement/quarantine
Influence of traditional/societal beliefs/superstitions (there are plenty of social beliefs about postnatal care in modern and postmodern society that are not well grounded in evidence, or even long years of experimental proofing!)
WHAT WOMEN WANT AND NEED
Continuity of care/carer
Need for information/advice (recognition of danger signs)
Optimising health of the baby (including thriving and feeding)
Optimising health of the mother (physical, psychological, emotional support)
Support for effective transition to motherhood (confidence, competence and adapting to changes in self and relationships to others)
